# Supplementary material for: Co-Pyrolysis of Cotton Stalks and Low-Density Polyethylene to Synthesize Biochar and Its Application in Pb(II) Removal
Source: Molecules. 2022 Jul 29;27(15):4868. doi: 10.3390/molecules27154868 (PMC9369942; doi:10.3390/molecules27154868)
Supplement: Supplementary file 1 [file molecules-27-04868-s001.zip]

Archive with 1 entries (1 files):
- molecules-1760666-supplementary.pdf
